# Supplementary material for: Microbial and Sensory Quality Changes in Broiler Chicken Breast Meat During Refrigerated Storage
Source: Foods. 2024 Dec 17;13(24):4063. doi: 10.3390/foods13244063 (PMC11675927; doi:10.3390/foods13244063)
Supplement: Supplementary file 1 [file foods-13-04063-s001.zip]

Archive with 1 entries (1 files):
- foods-3310497-supplementary.pdf
